# Supplementary material for: The component structure of the scales for the assessment of positive and negative symptoms in first-episode psychosis and its dependence on variations in analytic methods
Source: Psychiatry Res. 2018 Dec;270:869–79. doi: 10.1016/j.psychres.2018.10.046 (PMC6299359; doi:10.1016/j.psychres.2018.10.046)
Supplement: Supplementary file 1 [file mmc1.zip]

<?xml version="1.0" encoding="UTF-8" standalone="no"?><data:data><datasets><author>harpokleeks@googlemail.com</author><type>0</type><dataset><value>1</value><reason>The authors do not have permission to share data</reason><comments/></dataset></datasets></data:data>
